# Supplementary material for: Screening of Differentially Expressed Genes and Localization Analysis of Female Gametophyte at the Free Nuclear Mitosis Stage in Pinus tabuliformis Carr
Source: Int J Mol Sci. 2022 Feb 8;23(3):1915. doi: 10.3390/ijms23031915 (PMC8837038; doi:10.3390/ijms23031915)
Supplement: Supplementary file 1 [file ijms-23-01915-s001.zip]

Archive with 4 entries (4 files):
- Figure S1.pdf
- Figure S2.pdf
- Figure S3.pdf
- Supplementary data (Tables).xlsx
