# Supplementary material for: Screening of Differentially Expressed Genes and Localization Analysis of Female Gametophyte at the Free Nuclear Mitosis Stage in Pinus tabuliformis Carr
Source: Int J Mol Sci. 2022 Feb 8;23(3):1915. doi: 10.3390/ijms23031915 (PMC8837038; doi:10.3390/ijms23031915)
Supplement: Supplementary file 1 [file ijms-23-01915-s001.zip › Supplementary data (Tables).xlsx]

## Sheet: Table S1
Sample	All Reads Num	Unmapped Reads	Unique Mapped Reads	Multiple Mapped Reads	Mapping Ratio
FL-FNM1-1	52614270	8018289	41987960	2608021	84.76 %
FL-FNM1-2	51437038	7884410	40982440	2570188	84.67 %
FL-FNM1-3	57092082	8741857	45498639	2851586	84.69 %
FL-FNM2-1	53732724	7657683	43365858	2709183	85.75 %
FL-FNM2-2	46980128	6671568	37960979	2347581	85.80 %
FL-FNM2-3	51761448	7279627	41885678	2596143	85.94 %
FL-FNM3-1	53626092	7301560	43545886	2778646	86.38 %
FL-FNM3-2	52874754	7132541	43070609	2671604	86.51 %
FL-FNM3-3	49517924	6499511	40544756	2473657	86.87 %
SL-FNM1-1	55956350	8810534	44440495	2705321	84.25 %
SL-FNM1-2	51407054	8094914	40790484	2521656	84.25 %
SL-FNM1-3	45961796	7206876	36495062	2259858	84.32 %
SL-FNM2-1	55166600	7930942	44453939	2781719	85.62 %
SL-FNM2-2	49983926	7325860	40134382	2523684	85.34 %
SL-FNM2-3	58853684	8393082	47482393	2978209	85.74 %
SL-FNM3-1	46256638	6607261	37355660	2293717	85.72 %
SL-FNM3-2	49332722	7181038	39685645	2466039	85.44 %
SL-FNM3-3	51822876	7648000	41607331	2567545	85.24 %

## Sheet: Table S2
		GO ID	Description	pvalue
Biological Process	1	GO:0009653	anatomical structure morphogenesis	0.001629
	2	GO:0048856	anatomical structure development	0.001672
	3	GO:0001101	response to acid chemical	0.002983
	4	GO:0006829	zinc II ion transport	0.003244
	5	GO:0048731	system development	0.003611
	6	GO:0048646	anatomical structure formation involved in morphogenesis	0.004438
	7	GO:0044767	single-organism developmental process	0.004676
	8	GO:0006950	response to stress	0.004976
	9	GO:0042221	response to chemical	0.008038
	10	GO:0002376	immune system process	0.008219
Cellular Component	1	GO:0031012	extracellular matrix	0.00326
	2	GO:0016020	membrane	0.015163
	3	GO:0043667	pollen wall	0.022058
	4	GO:0043668	exine	0.022058
	5	GO:0043673	sexine	0.022058
	6	GO:0044420	extracellular matrix component	0.022058
	7	GO:0005829	cytosol	0.046025
	8	GO:0044459	plasma membrane part	0.046025
	9	GO:0071944	cell periphery	0.051145
	10	GO:0016021	integral component of membrane	0.059655
Molecular Function	1	GO:0051213	dioxygenase activity	0.000895
	2	GO:0016491	oxidoreductase activity	0.002067
	3	GO:0016701	oxidoreductase activity, acting on single donors with incorporation of molecular oxygen	0.004799
	4	GO:0010333	terpene synthase activity	0.005425
	5	GO:0016740	transferase activity	0.010645
	6	GO:0003824	catalytic activity	0.011244
	7	GO:0016772	transferase activity, transferring phosphorus-containing groups	0.016549
	8	GO:0016881	acid-amino acid ligase activity	0.01885
	9	GO:0016702	oxidoreductase activity, acting on single donors with incorporation of molecular oxygen, incorporation of two atoms of oxygen	0.019237
	10	GO:0046527	glucosyltransferase activity	0.021115

## Sheet: Table S3
		GO ID	Description	pvalue
Biological Process	1	GO:0048856	anatomical structure development	4.1e-05
	2	GO:0001101	response to acid chemical	0.000264
	3	GO:0005975	carbohydrate metabolic process	0.000567
	4	GO:0042221	response to chemical	0.001195
	5	GO:0030003	cellular cation homeostasis	0.001247
	6	GO:0032502	developmental process	0.002526
	7	GO:0050896	response to stimulus	0.002657
	8	GO:0006873	cellular ion homeostasis	0.002914
	9	GO:0006979	response to oxidative stress	0.002978
	10	GO:0044767	single-organism developmental process	0.003021
Cellular Component	1	GO:0031012	extracellular matrix	0.002591
	2	GO:0043667	pollen wall	0.018935
	3	GO:0043668	exine	0.018935
	4	GO:0043673	sexine	0.018935
	5	GO:0044420	extracellular matrix component	0.018935
	6	GO:0044459	plasma membrane part	0.03759
	7	GO:0044435	plastid part	0.042191
	8	GO:0044436	thylakoid part	0.055969
	9	GO:0071944	cell periphery	0.076714
	10	GO:0005768	endosome	0.115393
Molecular Function	1	GO:0003824	catalytic activity	0.000211
	2	GO:0016491	oxidoreductase activity	0.000416
	3	GO:0016709	oxidoreductase activity, acting on paired donors, with incorporation or reduction of molecular oxygen, NAD(P)H as one donor, and incorporation of one atom of oxygen	0.000588
	4	GO:0016757	transferase activity, transferring glycosyl groups	0.000761
	5	GO:0004497	monooxygenase activity	0.00566
	6	GO:0046527	glucosyltransferase activity	0.012589
	7	GO:0046914	transition metal ion binding	0.014783
	8	GO:0015562	efflux transmembrane transporter activity	0.015348
	9	GO:0035251	UDP-glucosyltransferase activity	0.018014
	10	GO:0046906	tetrapyrrole binding	0.022536

## Sheet: Table S4
		GO ID	Description	pvalue
Biological Process	1	GO:0009888	tissue development	2.5e-05
	2	GO:0048856	anatomical structure development	7.4e-05
	3	GO:0016310	phosphorylation	0.001911
	4	GO:0010087	phloem or xylem histogenesis	0.002855
	5	GO:0006468	protein phosphorylation	0.002899
	6	GO:0048731	system development	0.003409
	7	GO:0032502	developmental process	0.003745
	8	GO:0042221	response to chemical	0.004574
	9	GO:0044767	single-organism developmental process	0.004651
	10	GO:0032501	multicellular organismal process	0.00544
Cellular Component	1	GO:0044435	plastid part	0.050072
	2	GO:0043228	non-membrane-bounded organelle	0.086866
	3	GO:0043232	intracellular non-membrane-bounded organelle	0.086866
	4	GO:0005768	endosome	0.128116
	5	GO:0044421	extracellular region part	0.14417
	6	GO:0009570	chloroplast stroma	0.153929
	7	GO:0005743	mitochondrial inner membrane	0.158909
	8	GO:0005746	mitochondrial respiratory chain	0.158909
	9	GO:0031966	mitochondrial membrane	0.158909
	10	GO:0044455	mitochondrial membrane part	0.158909
Molecular Function	1	GO:0046527	glucosyltransferase activity	0.01492
	2	GO:0008081	phosphoric diester hydrolase activity	0.028055
	3	GO:0008409	5'-3' exonuclease activity	0.028055
	4	GO:0016491	oxidoreductase activity	0.029575
	5	GO:0016759	cellulose synthase activity	0.035929
	6	GO:0004180	carboxypeptidase activity	0.063037
	7	GO:0008238	exopeptidase activity	0.063037
	8	GO:0016706	oxidoreductase activity, acting on paired donors, with incorporation or reduction of molecular oxygen, 2-oxoglutarate as one donor, and incorporation of one atom each of oxygen into both donors	0.063037
	9	GO:0004620	phospholipase activity	0.096853
	10	GO:0016620	oxidoreductase activity, acting on the aldehyde or oxo group of donors, NAD or NADP as acceptor	0.096853

## Sheet: Table S5
	Primer 1	Primer 2
IAA	GATTGCTGGCCATCCTTGCGC	GATTGGGTCAATCCCAGGTC
IAA26	CGCCAGGGCAAGGATGGCCAG	CGGAGACCTGGGATTGACA
AHK2	GATTGTGCCCTGGCAGCCGTC	GATTGAGGTCCCTCCTGGTCGA
GID1	CTGAAGACGGCTGCCAGGGCAC	CTCGATCCAGGAGGGACCTA
SAUR	GATTGAGAACAGTTAAGGAC	GATTGGGTCCCTCCTGTTCGAT
ARR-B	CCGAGGTCCTTAACTGTTCTC	CATCGAGATCCAGGAGGGAA
DELLA	GATTGCTGGCCATCCTTGGC	GATTGCCTGGATTCGATTTCAC
Rab	CGCCAGGGCAAGGATGGCCA	CGGGTGACATCGACTCCAGG
EF1 (reference)	GCAAGGAACTGGAGAAGGAACCC	GACGCATGTCCCTCACAGCAA
